# Supplementary material for: Multigene Phylogeny, Beauvericin Production and Bioactive Potential of Fusarium Strains Isolated in India
Source: J Fungi (Basel). 2022 Jun 24;8(7):662. doi: 10.3390/jof8070662 (PMC9320867; doi:10.3390/jof8070662)
Supplement: Supplementary file 1 [file jof-08-00662-s001.zip]

Archive with 1 entries (1 files):
- jof-1752460-supplementary.pdf
